# Supplementary material for: A second update to the checklist of Finnish long-legged flies (Diptera: Dolichopodidae), with a re-evaluation of the status of Hydrophorus callosoma Frey, 1915
Source: Biodivers Data J. 2013 Oct 28;(1):e976. doi: 10.3897/BDJ.1.e976 (PMC3964712; doi:10.3897/BDJ.1.e976)
Supplement: XML Treatment for Dolichopus annulitarsis [file BDJ.1.e976-treatment8.xml]

<!DOCTYPE tp:taxon-treatment
  PUBLIC "-//TaxonX//DTD Taxonomic Treatment Publishing DTD v0 20100105//EN" "tax-treatment-NSO.dtd">
<tp:taxon-treatment xmlns:tp="http://www.plazi.org/taxpub"><tp:treatment-meta><mixed-citation publication-type="journal"><person-group><name><surname>Kahanpää</surname><given-names>Jere</given-names></name></person-group><article-title>A second update to the checklist of Finnish long-legged flies (<tp:taxon-name><tp:taxon-name-part taxon-name-part-type="ordo">Diptera</tp:taxon-name-part></tp:taxon-name>: <tp:taxon-name><tp:taxon-name-part taxon-name-part-type="familia">Dolichopodidae</tp:taxon-name-part></tp:taxon-name>), with a re-evaluation of the status of <italic><tp:taxon-name><tp:taxon-name-part taxon-name-part-type="genus">Hydrophorus</tp:taxon-name-part> <tp:taxon-name-part taxon-name-part-type="species">callosoma</tp:taxon-name-part></tp:taxon-name></italic> Frey, 1915</article-title><source>Biodivers Data J</source><day>28</day><month>10</month><year>2013</year><volume>2013</volume><issue>1</issue><pub-id pub-id-type="doi">10.3897/BDJ.1.e976</pub-id></mixed-citation></tp:treatment-meta><tp:nomenclature><tp:taxon-name>
            <tp:taxon-name-part taxon-name-part-type="genus">Dolichopus</tp:taxon-name-part>
            <tp:taxon-name-part taxon-name-part-type="species">annulitarsis</tp:taxon-name-part>
            <object-id xmlns:xlink="http://www.w3.org/1999/xlink" xlink:type="simple" object-id-type="Other URL">http://www.faunaeur.org/full_results.php?id=135463</object-id>
          </tp:taxon-name><tp:taxon-authority>Ringdahl, 1920</tp:taxon-authority></tp:nomenclature><tp:treatment-sec sec-type="materials"><title>Materials</title><list list-type="alpha-lower" list-content="occurrences"><list-item><p><bold>Occurrence:</bold> recordedBy: <named-content xmlns:xlink="http://www.w3.org/1999/xlink" content-type="dwc:recordedBy" xlink:type="simple">Antti Haarto</named-content>; individualCount: <named-content xmlns:xlink="http://www.w3.org/1999/xlink" content-type="dwc:individualCount" xlink:type="simple">1</named-content>; sex: <named-content xmlns:xlink="http://www.w3.org/1999/xlink" content-type="dwc:sex" xlink:type="simple">male</named-content>; otherCatalogNumbers: <named-content xmlns:xlink="http://www.w3.org/1999/xlink" content-type="dwc:otherCatalogNumbers" xlink:type="simple">labelcode:AHa12-000157</named-content>; <bold>Taxon:</bold> scientificName: <named-content xmlns:xlink="http://www.w3.org/1999/xlink" content-type="dwc:scientificName" xlink:type="simple"><italic><tp:taxon-name><tp:taxon-name-part taxon-name-part-type="genus">Dolichopus</tp:taxon-name-part> <tp:taxon-name-part taxon-name-part-type="species">annulitarsis</tp:taxon-name-part></tp:taxon-name></italic></named-content>; order: <named-content xmlns:xlink="http://www.w3.org/1999/xlink" content-type="dwc:order" xlink:type="simple"><tp:taxon-name><tp:taxon-name-part taxon-name-part-type="ordo">Diptera</tp:taxon-name-part></tp:taxon-name></named-content>; family: <named-content xmlns:xlink="http://www.w3.org/1999/xlink" content-type="dwc:family" xlink:type="simple"><tp:taxon-name><tp:taxon-name-part taxon-name-part-type="familia">Dolichopodidae</tp:taxon-name-part></tp:taxon-name></named-content>; scientificNameAuthorship: <named-content xmlns:xlink="http://www.w3.org/1999/xlink" content-type="dwc:scientificNameAuthorship" xlink:type="simple">Ringdahl, 1920</named-content>; <bold>Location:</bold> country: <named-content xmlns:xlink="http://www.w3.org/1999/xlink" content-type="dwc:country" xlink:type="simple">Finland</named-content>; stateProvince: <named-content xmlns:xlink="http://www.w3.org/1999/xlink" content-type="dwc:stateProvince" xlink:type="simple">EnL</named-content>; municipality: <named-content xmlns:xlink="http://www.w3.org/1999/xlink" content-type="dwc:municipality" xlink:type="simple">Enontekiö</named-content>; locality: <named-content xmlns:xlink="http://www.w3.org/1999/xlink" content-type="dwc:locality" xlink:type="simple">Kilpisjärvi, Urtasjoki</named-content>; verbatimCoordinates: <named-content xmlns:xlink="http://www.w3.org/1999/xlink" content-type="dwc:verbatimCoordinates" xlink:type="simple">769206:326363</named-content>; verbatimCoordinateSystem: <named-content xmlns:xlink="http://www.w3.org/1999/xlink" content-type="dwc:verbatimCoordinateSystem" xlink:type="simple">ykj</named-content>; decimalLatitude: <named-content xmlns:xlink="http://www.w3.org/1999/xlink" content-type="dwc:decimalLatitude" xlink:type="simple">69.206</named-content>; decimalLongitude: <named-content xmlns:xlink="http://www.w3.org/1999/xlink" content-type="dwc:decimalLongitude" xlink:type="simple">21.024</named-content>; geodeticDatum: <named-content xmlns:xlink="http://www.w3.org/1999/xlink" content-type="dwc:geodeticDatum" xlink:type="simple">WGS84</named-content>; <bold>Identification:</bold> identifiedBy: <named-content xmlns:xlink="http://www.w3.org/1999/xlink" content-type="dwc:identifiedBy" xlink:type="simple">Jere Kahanpää</named-content>; <bold>Event:</bold> eventDate: <named-content xmlns:xlink="http://www.w3.org/1999/xlink" content-type="dwc:eventDate" xlink:type="simple">2009-07-09/15</named-content>; <bold>Record Level:</bold> collectionCode: <named-content xmlns:xlink="http://www.w3.org/1999/xlink" content-type="dwc:collectionCode" xlink:type="simple">Priv. Coll. A. Haarto</named-content>; basisOfRecord: <named-content xmlns:xlink="http://www.w3.org/1999/xlink" content-type="dwc:basisOfRecord" xlink:type="simple">PreservedSpecimen</named-content></p></list-item></list></tp:treatment-sec><tp:treatment-sec sec-type="Distribution"><title>Distribution</title><p>New to Finland. A rare species previously known from Sweden and Alaska (<xref ref-type="bibr" rid="B311028">Ringdahl 1920</xref>, <xref ref-type="bibr" rid="B348645">Pollet 2013</xref>).</p></tp:treatment-sec><ref-list><ref id="B311028"><element-citation xmlns:xlink="http://www.w3.org/1999/xlink" publication-type="article" xlink:type="simple"><person-group person-group-type="author"><name name-style="western"><surname>Ringdahl</surname><given-names>O.</given-names></name></person-group><year>1920</year><article-title>Neue skandinavische Dipteren</article-title><source>Entomologisk Tidskrift</source><volume>41</volume><fpage>24</fpage><lpage>40</lpage><uri xlink:type="simple">http://biodiversitylibrary.org/page/11413580</uri></element-citation></ref><ref id="B348645"><element-citation xmlns:xlink="http://www.w3.org/1999/xlink" publication-type="software" xlink:type="simple"><person-group person-group-type="author"><name name-style="western"><surname>Pollet</surname><given-names>M</given-names></name></person-group><year>2013</year><article-title>Fauna Europaea: <tp:taxon-name><tp:taxon-name-part taxon-name-part-type="ordo">Diptera</tp:taxon-name-part></tp:taxon-name>, <tp:taxon-name><tp:taxon-name-part taxon-name-part-type="familia">Dolichopodidae</tp:taxon-name-part></tp:taxon-name></article-title><date-in-citation content-type="released">2013-07-22T00:00:00+03:00</date-in-citation><uri xlink:type="simple">http://www.faunaeur.org/</uri><comment>Version: 2.6.1</comment></element-citation></ref></ref-list></tp:taxon-treatment>
