# Supplementary material for: A second update to the checklist of Finnish long-legged flies (Diptera: Dolichopodidae), with a re-evaluation of the status of Hydrophorus callosoma Frey, 1915
Source: Biodivers Data J. 2013 Oct 28;(1):e976. doi: 10.3897/BDJ.1.e976 (PMC3964712; doi:10.3897/BDJ.1.e976)
Supplement: XML Treatment for Dolichopus cilifemoratus [file BDJ.1.e976-treatment9.xml]

<!DOCTYPE tp:taxon-treatment
  PUBLIC "-//TaxonX//DTD Taxonomic Treatment Publishing DTD v0 20100105//EN" "tax-treatment-NSO.dtd">
<tp:taxon-treatment xmlns:tp="http://www.plazi.org/taxpub"><tp:treatment-meta><mixed-citation publication-type="journal"><person-group><name><surname>Kahanpää</surname><given-names>Jere</given-names></name></person-group><article-title>A second update to the checklist of Finnish long-legged flies (<tp:taxon-name><tp:taxon-name-part taxon-name-part-type="ordo">Diptera</tp:taxon-name-part></tp:taxon-name>: <tp:taxon-name><tp:taxon-name-part taxon-name-part-type="familia">Dolichopodidae</tp:taxon-name-part></tp:taxon-name>), with a re-evaluation of the status of <italic><tp:taxon-name><tp:taxon-name-part taxon-name-part-type="genus">Hydrophorus</tp:taxon-name-part> <tp:taxon-name-part taxon-name-part-type="species">callosoma</tp:taxon-name-part></tp:taxon-name></italic> Frey, 1915</article-title><source>Biodivers Data J</source><day>28</day><month>10</month><year>2013</year><volume>2013</volume><issue>1</issue><pub-id pub-id-type="doi">10.3897/BDJ.1.e976</pub-id></mixed-citation></tp:treatment-meta><tp:nomenclature><tp:taxon-name>
            <tp:taxon-name-part taxon-name-part-type="genus">Dolichopus</tp:taxon-name-part>
            <tp:taxon-name-part taxon-name-part-type="species">cilifemoratus</tp:taxon-name-part>
            <object-id xmlns:xlink="http://www.w3.org/1999/xlink" xlink:type="simple" object-id-type="Other URL">http://www.faunaeur.org/full_results.php?id=135484</object-id>
          </tp:taxon-name><tp:taxon-authority>Macquart, 1827</tp:taxon-authority><tp:nomenclature-citation-list><tp:nomenclature-citation><tp:taxon-name><tp:taxon-name-part taxon-name-part-type="uncertainty-rank">=</tp:taxon-name-part> <tp:taxon-name-part taxon-name-part-type="genus">Dolichopus</tp:taxon-name-part> <tp:taxon-name-part taxon-name-part-type="species">cilifemoratus</tp:taxon-name-part></tp:taxon-name><comment> Macquart, 1827</comment></tp:nomenclature-citation><tp:nomenclature-citation><tp:taxon-name><tp:taxon-name-part taxon-name-part-type="uncertainty-rank">=</tp:taxon-name-part> <tp:taxon-name-part taxon-name-part-type="genus">Dolichopus</tp:taxon-name-part> <tp:taxon-name-part taxon-name-part-type="species">pseudocilifemoratus</tp:taxon-name-part></tp:taxon-name><comment> Stackelberg, 1930</comment></tp:nomenclature-citation></tp:nomenclature-citation-list></tp:nomenclature><tp:treatment-sec sec-type="materials"><title>Materials</title><list list-type="alpha-lower" list-content="occurrences"><list-item><p><bold>Occurrence:</bold> recordedBy: <named-content xmlns:xlink="http://www.w3.org/1999/xlink" content-type="dwc:recordedBy" xlink:type="simple">Olli Autio; Jukka Salmela</named-content>; individualCount: <named-content xmlns:xlink="http://www.w3.org/1999/xlink" content-type="dwc:individualCount" xlink:type="simple">1</named-content>; sex: <named-content xmlns:xlink="http://www.w3.org/1999/xlink" content-type="dwc:sex" xlink:type="simple">male</named-content>; <bold>Taxon:</bold> scientificName: <named-content xmlns:xlink="http://www.w3.org/1999/xlink" content-type="dwc:scientificName" xlink:type="simple"><italic><tp:taxon-name><tp:taxon-name-part taxon-name-part-type="genus">Dolichopus</tp:taxon-name-part> <tp:taxon-name-part taxon-name-part-type="species">cilifemoratus</tp:taxon-name-part></tp:taxon-name></italic></named-content>; order: <named-content xmlns:xlink="http://www.w3.org/1999/xlink" content-type="dwc:order" xlink:type="simple"><tp:taxon-name><tp:taxon-name-part taxon-name-part-type="ordo">Diptera</tp:taxon-name-part></tp:taxon-name></named-content>; family: <named-content xmlns:xlink="http://www.w3.org/1999/xlink" content-type="dwc:family" xlink:type="simple"><tp:taxon-name><tp:taxon-name-part taxon-name-part-type="familia">Dolichopodidae</tp:taxon-name-part></tp:taxon-name></named-content>; scientificNameAuthorship: <named-content xmlns:xlink="http://www.w3.org/1999/xlink" content-type="dwc:scientificNameAuthorship" xlink:type="simple">Macquart, 1827</named-content>; <bold>Location:</bold> country: <named-content xmlns:xlink="http://www.w3.org/1999/xlink" content-type="dwc:country" xlink:type="simple">Finland</named-content>; stateProvince: <named-content xmlns:xlink="http://www.w3.org/1999/xlink" content-type="dwc:stateProvince" xlink:type="simple">A</named-content>; municipality: <named-content xmlns:xlink="http://www.w3.org/1999/xlink" content-type="dwc:municipality" xlink:type="simple">Eckerö</named-content>; locality: <named-content xmlns:xlink="http://www.w3.org/1999/xlink" content-type="dwc:locality" xlink:type="simple">Holmträsket</named-content>; verbatimCoordinates: <named-content xmlns:xlink="http://www.w3.org/1999/xlink" content-type="dwc:verbatimCoordinates" xlink:type="simple">670517:309246</named-content>; verbatimCoordinateSystem: <named-content xmlns:xlink="http://www.w3.org/1999/xlink" content-type="dwc:verbatimCoordinateSystem" xlink:type="simple">ykj</named-content>; decimalLatitude: <named-content xmlns:xlink="http://www.w3.org/1999/xlink" content-type="dwc:decimalLatitude" xlink:type="simple">60.253</named-content>; decimalLongitude: <named-content xmlns:xlink="http://www.w3.org/1999/xlink" content-type="dwc:decimalLongitude" xlink:type="simple">19.627</named-content>; geodeticDatum: <named-content xmlns:xlink="http://www.w3.org/1999/xlink" content-type="dwc:geodeticDatum" xlink:type="simple">WGS84</named-content>; coordinatePrecision: <named-content xmlns:xlink="http://www.w3.org/1999/xlink" content-type="dwc:coordinatePrecision" xlink:type="simple">200</named-content>; <bold>Identification:</bold> identifiedBy: <named-content xmlns:xlink="http://www.w3.org/1999/xlink" content-type="dwc:identifiedBy" xlink:type="simple">Jere Kahanpää</named-content>; <bold>Event:</bold> samplingProtocol: <named-content xmlns:xlink="http://www.w3.org/1999/xlink" content-type="dwc:samplingProtocol" xlink:type="simple">Malaise trap</named-content>; eventDate: <named-content xmlns:xlink="http://www.w3.org/1999/xlink" content-type="dwc:eventDate" xlink:type="simple">2007-06-15/07-27</named-content>; <bold>Record Level:</bold> collectionCode: <named-content xmlns:xlink="http://www.w3.org/1999/xlink" content-type="dwc:collectionCode" xlink:type="simple">Priv. Coll. J. Kahanpää</named-content>; basisOfRecord: <named-content xmlns:xlink="http://www.w3.org/1999/xlink" content-type="dwc:basisOfRecord" xlink:type="simple">PreservedSpecimen</named-content></p></list-item></list></tp:treatment-sec><tp:treatment-sec sec-type="Distribution"><title>Distribution</title><p>New to Finland. Widespread in Europe, but many records should be confirmed due to the frequent misuse of this name for <italic><tp:taxon-name><tp:taxon-name-part taxon-name-part-type="genus">Dolichopus</tp:taxon-name-part> <tp:taxon-name-part taxon-name-part-type="species">trivialis</tp:taxon-name-part></tp:taxon-name></italic> Haliday, 1832 (<xref ref-type="bibr" rid="B348645">Pollet 2013</xref>).</p></tp:treatment-sec><tp:treatment-sec sec-type="Discussion"><title>Discussion</title><p>This name has a confused history of use, which can be traced back to <xref ref-type="bibr" rid="B311040">von Stackelberg (1930)</xref>, who erroneously synonymised Macquart's <italic><tp:taxon-name><tp:taxon-name-part taxon-name-part-type="genus">Dolichopus</tp:taxon-name-part> <tp:taxon-name-part taxon-name-part-type="species">cilifemoratus</tp:taxon-name-part></tp:taxon-name></italic> with the species now called <italic><tp:taxon-name><tp:taxon-name-part taxon-name-part-type="genus">Dolichopus</tp:taxon-name-part> <tp:taxon-name-part taxon-name-part-type="species">trivialis</tp:taxon-name-part></tp:taxon-name></italic> Haliday, 1832. He then created a new name, <italic><tp:taxon-name><tp:taxon-name-part taxon-name-part-type="genus">Dolichopus</tp:taxon-name-part> <tp:taxon-name-part taxon-name-part-type="species">pseudocilifemoratus</tp:taxon-name-part></tp:taxon-name></italic> Stackelberg, 1930. Subsequent authors have often repeated Stackelberg's mistake. This record represents the first time the genuine <italic><tp:taxon-name><tp:taxon-name-part taxon-name-part-type="genus">Dolichopus</tp:taxon-name-part> <tp:taxon-name-part taxon-name-part-type="species">cilifemoratus</tp:taxon-name-part></tp:taxon-name></italic> of Macquart is found in Finland.</p></tp:treatment-sec><ref-list><ref id="B348645"><element-citation xmlns:xlink="http://www.w3.org/1999/xlink" publication-type="software" xlink:type="simple"><person-group person-group-type="author"><name name-style="western"><surname>Pollet</surname><given-names>M</given-names></name></person-group><year>2013</year><article-title>Fauna Europaea: <tp:taxon-name><tp:taxon-name-part taxon-name-part-type="ordo">Diptera</tp:taxon-name-part></tp:taxon-name>, <tp:taxon-name><tp:taxon-name-part taxon-name-part-type="familia">Dolichopodidae</tp:taxon-name-part></tp:taxon-name></article-title><date-in-citation content-type="released">2013-07-22T00:00:00+03:00</date-in-citation><uri xlink:type="simple">http://www.faunaeur.org/</uri><comment>Version: 2.6.1</comment></element-citation></ref><ref id="B311040"><element-citation xmlns:xlink="http://www.w3.org/1999/xlink" publication-type="chapter" xlink:type="simple"><person-group person-group-type="author"><name name-style="western"><surname>von Stackelberg</surname><given-names>A</given-names></name></person-group><year>1930</year><chapter-title>29. <tp:taxon-name><tp:taxon-name-part taxon-name-part-type="familia">Dolichopodidae</tp:taxon-name-part></tp:taxon-name>, Lieferung 51</chapter-title><person-group person-group-type="editor"><name name-style="western"><surname>Lindner</surname><given-names>Erwin</given-names></name></person-group><role>Ed</role><article-title>Die Fliegen der Palaearktischen Region</article-title><publisher-name>E. Schweizerbart'sche Verlagsbuchhandlung</publisher-name><publisher-loc>Stuttgart</publisher-loc><size units="page">1-64</size></element-citation></ref></ref-list></tp:taxon-treatment>
